# Supplementary material for: Improvement of Bioactive Components and Technological Quality of Gluten-Free Pasta with Utilization of Different Carrot Powders, Guar Gum and Pregelatinization Application
Source: Foods. 2024 Dec 18;13(24):4101. doi: 10.3390/foods13244101 (PMC11675153; doi:10.3390/foods13244101)
Supplement: Supplementary file 1 [file foods-13-04101-s001.zip]

Archive with 1 entries (1 files):
- foods-3359180-supplementary.pdf
